# Supplementary material for: Development of a telomere vector‐based approach to overcome limitations caused by lethal phenotypes in the study of essential genes in Magnaporthe oryzae
Source: Mol Plant Pathol. 2024 May 2;25(5):e13460. doi: 10.1111/mpp.13460 (PMC11064798; doi:10.1111/mpp.13460)
Supplement: Supplementary file 2 — Table S1. [file MPP-25-e13460-s001.xlsx]

## Sheet: Tabelle1
			Suppl. table 1: Primer-list.
			Oligonucleotide sequences of primers are listed from the 5’ end to the 3’ end.
			Name	Sequence (5‘--> 3‘)
			pTK144OE-for	aagcccaaaaaatggcgcgccatatggtacGTAAAACGACGGCCAGTGAG
			pTK144OE-rev	tttgctggccttttgctcacatgcatgtagTATGCATAGTACCGAGAAACTAGGCC
			MoPKC_FL-rev	TCAATCAAAGTCTGCCGTGTAC
			PKC_MCS-for	caatcttcaaagcGgccgcctcgagggtacATGGATGACAGGATACAAGACATTTAC
			PKC_MCS-rev	tccttgatgacgtcCTCGGAGGAGGCagcaTCAATCAAAGTCTGCCGTGTAC
			MH-PKC-for	CCCCAGTATTTTCAGCCGTCACCATTTCTACAACGCGAGGCTTCTGCCGAcaatgcgttttattcttgttgacatg
			MH-PKC-rev	GCATCGCTTGGGACAGAACTGTATTGAGAAGATACTGGTTAGTTGCTGATctcactggccgtcgttttac
			gRNA_MoPKC	AAGCTAATACGACTCACTATAGTCACAGCTAGCGCCAACTGgttttagagctagaaatagcaag
			gRNA_konst.	caaaatctcgatctttatcgttcAATTTTATTCCGATCAGGCAATAGTTGAACTTTTCACCGTGGCTCAGCCACGAAAA
			MoPKC_cleavage-for	ACCTTGGATGGCTTGTACTGG
			MoPKC_cleavage-rev	CTTTAGGAGGAGGCATGGGG
			HG-for	CGTTGCAAGACCTGCCTGAA
			HY-rev	GGATGCCTCCGCTCGAAGTA
			MoPKC_KO1-for	GTGGTCGGTGCTGTGTTTTG
			MoPKC_KO1-rev	CTCGGGTTCCCAGCAGATTT
			gRNA_MoALB1	AAGCTAATACGACTCACTATAGAGAATCTCGGAGACGACAGGTTTTAGAGCTAGAAATAGCAAG
			MH-ALB1_F	GCCGCCACAAGCTCCCTCACCAAGGCCACGGCCATCCCGGTCCAATGCGTTTTATTCTTGTTGACATG
			MH_ALB1_R	GCAGAGCCTCTTGCATGAAACCTTGAAGCTGCTTGGCCTGCTCACTGGCCGTCGTTTTAC
